# Supplementary material for: Combined Therapy of Low-Dose Angiotensin Receptor–Neprilysin Inhibitor and Sodium–Glucose Cotransporter-2 Inhibitor Prevents Doxorubicin-Induced Cardiac Dysfunction in Rodent Model with Minimal Adverse Effects
Source: Pharmaceutics. 2022 Nov 28;14(12):2629. doi: 10.3390/pharmaceutics14122629 (PMC9788442; doi:10.3390/pharmaceutics14122629)
Supplement: Supplementary file 1 [file pharmaceutics-14-02629-s001.zip]

Archive with 1 entries (1 files):
- pharmaceutics-2011379-supplementary.pdf
